# Supplementary material for: Polar Lipids Composition, Antioxidant and Anti-Inflammatory Activities of the Atlantic Red Seaweed Grateloupia turuturu
Source: Mar Drugs. 2021 Jul 26;19(8):414. doi: 10.3390/md19080414 (PMC8401436; doi:10.3390/md19080414)
Supplement: Supplementary file 1 [file marinedrugs-19-00414-s001.zip]

Archive with 1 entries (1 files):
- marinedrugs-1286674-supplementary.pdf
